# Supplementary material for: “Pandemic Public Health Paradox”: Time Series Analysis of the 2009/10 Influenza A / H1N1 Epidemiology, Media Attention, Risk Perception and Public Reactions in 5 European Countries
Source: PLoS One. 2016 Mar 16;11(3):e0151258. doi: 10.1371/journal.pone.0151258 (PMC4794201; doi:10.1371/journal.pone.0151258)
Supplement: S1 Data — (XLSX) [file pone.0151258.s001.xlsx]

## Sheet: Czech Rep
Czech Republic - Number of laboratory confirmed A-H1N1 cases (incidence) and deaths										Czech Republic - Media attention data - Number of articles/items per week per media form
week	number of laboratory-confirmed cases Czech Republic (first case on 25.5) (Source:ECDC)	cumulative czech republic	number of laboratory-confirmed cases per week (pandemie.mzcr.cz)	cumulative number of confirmed cases (pandemie.mzcr.cz)	deaths per week Czech Republic	cumulative deaths in Czech Republic (Source ECDC)				Year	Calendar Week	Date (Monday of wk)	Daily newspaper	TV	Weekly news magazine	TOTAL
										2009	14	2009-03-30	0	0	0	0
										2009	15	2009-04-06	0	0	0	0
										2009	16	2009-04-13	0	0	0	0
										2009	17	2009-04-20	1	6	0	7
18	0	0	0	0		0				2009	18	2009-04-27	64	32	0	96
19	0	0	0	0		0				2009	19	2009-05-04	43	8	2	53
20	0	0	0	0		0				2009	20	2009-05-11	12	3	2	17
21	0	0	0	0		0				2009	21	2009-05-18	9	1	1	11
22	1	1	0	0		0				2009	22	2009-05-25	21	5	2	28
23	1	2	0	0		0				2009	23	2009-06-01	5	1	2	8
24	2	4	0	0		0				2009	24	2009-06-08	11	9	1	21
25	2	6	0	0		0				2009	25	2009-06-15	11	5	2	18
26	3	9	9	9		0				2009	26	2009-06-22	4	1	1	6
27	6	15	6	15		0				2009	27	2009-06-29	9	2	0	11
28	5	20	5	20		0				2009	28	2009-07-06	7	0	1	8
29	4	24	7	27		0				2009	29	2009-07-13	10	3	0	13
30	14	38	16	43		0				2009	30	2009-07-20	18	4	0	22
31	57	95	61	104		0				2009	31	2009-07-27	11	5	0	16
32	67	162	78	182		0				2009	32	2009-08-03	6	6	2	14
33	39	201	19	201		0				2009	33	2009-08-10	4	0	1	5
34	16	217	16	217		0				2009	34	2009-08-17	10	3	0	13
35	26	243	21	238		0				2009	35	2009-08-24	5	0	0	5
36	26	269	19	257		0				2009	36	2009-08-31	3	4	0	7
37	8	277	4	261		0				2009	37	2009-09-07	10	2	0	12
38	4	281	22	283		0				2009	38	2009-09-14	3	0	0	3
39	12	293	13	296		0				2009	39	2009-09-21	2	0	0	2
40			0	296		0				2009	40	2009-09-28	11	0	2	13
41			6	302		0				2009	41	2009-10-05	9	0	0	9
42			7	309		0				2009	42	2009-10-12	2	0	1	3
43			5	314		0				2009	43	2009-10-19	14	7	0	21
44			37	351	1	1				2009	44	2009-10-26	21	10	1	32
45			43	394	0	1				2009	45	2009-11-02	47	13	1	61
46			92	486	0	1				2009	46	2009-11-09	32	14	2	48
47			147	633	1	2				2009	47	2009-11-16	17	12	1	30
48			144	777	4	6				2009	48	2009-11-23	51	12	1	64
49			96	873	16	22				2009	49	2009-11-30	19	7	0	26
50			105	978	12	34				2009	50	2009-12-07	20	3	2	25
51			149	1127	4	38				2009	51	2009-12-14	8	0	3	11
52			80	1207	10	48				2009	52	2009-12-21	4	2	0	6
53			57	1264	8	56				2009	53	2009-12-28	9	0	0	9
1			45	1309	11	67				2010	1	2010-01-04	1	4	0	5
2			32	1341	10	77				2010	2	2010-01-11	5	2	0	7
3			29	1370	0	77				2010	3	2010-01-18	6	1	1	8
4			27	1397						2010	4	2010-01-25	8	3	1	12
5			5	1402						2010	5	2010-02-01	8	5	2	15
6			5	1407						2010	6	2010-02-08	10	3	1	14
7			12	1419						2010	7	2010-02-15	2	0	3	5
8			12	1431						2010	8	2010-02-22	4	1	1	6
9			8	1439						2010	9	2010-03-01	6	0	0	6
10			5	1444						2010	10	2010-03-08	1	0	1	2
11			7	1451						2010	11	2010-03-15	1	0	0	1
12			1	1452						2010	12	2010-03-22	1	0	0	1
13			0	1452						2010	13	2010-03-29	2	0	0	2
14			0	1452						2010	14	2010-04-05	0	1	0	1
											X
											X
											X
											X
											X
											27

## Sheet: Denmark
Denmark - Number of laboratory confirmed A-H1N1 cases (incidence) and deaths						Number of A-H1N1 vaccine doses administered and number of A-H1N1 deaths (Source: SSI)						Denmark - Media attention data - Number of articles (per day) per week (Source: LexisNexis database)
week	number of laboratory-confirmed cases Denmark (Source: Harder et al. 2011)	number of confirmed cases Denmark (first case on 01.05) (Source:ECDC)	Deaths per week Denmark (calculated based on Daily reports by ECDC)	cumulative deaths in Denmark (Source ECDC)		Season	Week	DEATHS H1N1	VACCINES ADMINISTERED	vaccines administered (cumulative)		Year	Calendar Week	Date (Monday of wk)	Total (articles counted once)	Monday	Tuesday	Wednesday	Thursday	Friday	Saturday	Sunday
14							14					2009	14	2009-03-30	0	0	0	0	0	0	0	0
15							15					2009	15	2009-04-06	0	0	0	0	0	0	0	0
16							16					2009	16	2009-04-13	0	0	0	0	0	0	0	0
17						2009/10	17					2009	17	2009-04-20	1	0	0	0	0	0	0	1
18	0	1	0	0		2009/10	18					2009	18	2009-04-27	29	3	8	3	6	2	3	4
19	0	0	0	0		2009/10	19					2009	19	2009-05-04	9	2	1	1	0	0	2	3
20	0	0	0	0		2009/10	20					2009	20	2009-05-11	1	0	1	0	0	0	0	0
21	0	0	0	0		2009/10	21					2009	21	2009-05-18	3	0	0	1	0	1	0	1
22	0	0	0	0		2009/10	22					2009	22	2009-05-25	0	0	0	0	0	0	0	0
23	0	3	0	0		2009/10	23					2009	23	2009-06-01	1	0	0	0	1	0	0	0
24	0	7	0	0		2009/10	24					2009	24	2009-06-08	2	0	0	0	0	1	0	1
25	25	17	0	0		2009/10	25					2009	25	2009-06-15	1	0	1	0	0	0	0	0
26	25	13	0	0		2009/10	26					2009	26	2009-06-22	2	1	0	0	0	0	1	0
27	16	22	0	0		2009/10	27					2009	27	2009-06-29	2	0	1	0	0	1	0	0
28	16	10	0	0		2009/10	28					2009	28	2009-07-06	1	0	1	0	0	0	0	0
29	66	25	0	0		2009/10	29					2009	29	2009-07-13	3	1	0	0	1	0	1	0
30	100	56	0	0		2009/10	30					2009	30	2009-07-20	4	0	0	1	0	0	2	1
31	133	100	0	0		2009/10	31					2009	31	2009-07-27	10	0	0	1	2	2	3	2
32	116	100	0	0		2009/10	32					2009	32	2009-08-03	15	1	3	1	3	2	3	2
33	83	90	0	0		2009/10	33					2009	33	2009-08-10	5	2	1	2	0	0	0	0
34	58	76	0	0		2009/10	34					2009	34	2009-08-17	5	0	1	0	1	1	0	2
35	33	23	0	0		2009/10	35					2009	35	2009-08-24	1	0	0	1	0	0	0	0
36	41	19	0	0		2009/10	36		1	1		2009	36	2009-08-31	2	0	0	1	0	1	0	0
37	25	36	0	0		2009/10	37			1		2009	37	2009-09-07	10	0	0	9	0	1	0	0
38	33	38	0	0		2009/10	38			1		2009	38	2009-09-14	1	0	0	0	1	0	0	0
39	15	15	0	0		2009/10	39			1		2009	39	2009-09-21	2	2	0	0	0	0	0	0
40	16		0	0		2009/10	40			1		2009	40	2009-09-28	1	0	0	1	0	0	0	0
41	25		0	0		2009/10	41			1		2009	41	2009-10-05	1	0	1	0	0	0	0	0
42	50		0	0		2009/10	42			1		2009	42	2009-10-12	2	1	1	0	0	0	0	0
43	133		0	0		2009/10	43		73	74		2009	43	2009-10-19	4	0	0	0	0	1	1	2
44	300		0	0		2009/10	44		152	226		2009	44	2009-10-26	1	0	0	0	0	1	0	0
45	1033		0	0		2009/10	45		31304	31530		2009	45	2009-11-02	5	0	0	1	2	0	2	0
46	1450		0	0		2009/10	46	3	117109	148639		2009	46	2009-11-09	13	1	1	3	3	1	1	3
47	600		0	0		2009/10	47	6	77174	225813		2009	47	2009-11-16	5	0	0	0	1	0	3	1
48	366		5	5		2009/10	48	3	35404	261217		2009	48	2009-11-23	12	4	1	1	1	2	2	1
49	166		4	9		2009/10	49	5	32816	294033		2009	49	2009-11-30	3	0	1	1	1	0	0	0
50	200		7	16		2009/10	50	6	24787	318820		2009	50	2009-12-07	3	0	1	0	1	0	1	0
51	125		5	21		2009/10	51	4	10048	328868		2009	51	2009-12-14	1	0	0	0	0	0	1	0
52	66		4	25		2009/10	52	2	4595	333463		2009	52	2009-12-21	5	0	2	1	0	0	0	2
53	41		1	26		2009/10	53	0	339	333802		2009	53	2009-12-28	1	0	0	0	0	0	0	1
1	16		4	30		2009/10	1	1	1736	335538		2010	1	2010-01-04	4	0	0	2	0	0	1	1
2	16		0	30		2009/10	2		804	336342		2010	2	2010-01-11	1	0	0	0	0	0	0	1
3	16		0	30		2009/10	3		1869	338211		2010	3	2010-01-18	2	0	0	0	1	0	0	1
4	16					2009/10	4		313	338524		2010	4	2010-01-25	0	0	0	0	0	0	0	0
5	8					2009/10	5		146	338670		2010	5	2010-02-01	0	0	0	0	0	0	0	0
6	8					2009/10	6		40	338710		2010	6	2010-02-08	0	0	0	0	0	0	0	0
7	8					2009/10	7		77	338787		2010	7	2010-02-15	1	0	0	0	0	0	0	1
8	8					2009/10	8		24	338811		2010	8	2010-02-22	0	0	0	0	0	0	0	0
9	4					2009/10	9		26	338837		2010	9	2010-03-01	1	0	0	1	0	0	0	0
10	4					2009/10	10		226	339063		2010	10	2010-03-08
11						2009/10	11		12	339075		2010	11	2010-03-15
12						2009/10	12		36	339111		2010	12	2010-03-22
13						2009/10	13		10	339121		2010	13	2010-03-29
14						2009/10	14		8	339129		2010	14	2010-04-05
X						2009/10	15		2	339131
X						2009/10	16		4	339135
X						2009/10	17		2	339137
X						2009/10	18		1	339138
X						2009/10	19		7	339145
27						2009/10	20		5	339150
						2009/10	21		1	339151		Total			176
						2009/10	22		0	339151
						2009/10	23		2	339153
						2009/10	24		0	339153
						2009/10	25		1	339154

## Sheet: Germany
Germany - Number of laboratory confirmed A-H1N1 cases (incidence) and deaths						Germany: % of survey participants (among the general population) who got vaccinated (n: ~ 1000 / survey)		Germany - Media attention data - Number of articles/items per week per media form
Week	New cases per week Germany (Robert Koch-Institut Arbeitsgemeinschaft Influenza: Wochenbericht. Available from: https://influenza.rki.de/Wochenberichte.aspx)	Exact Reference - Weekly Report (Wochenbericht - WB) from which the data was taken		Number of A/H1N1 deaths reported in Germany Arbeitsgemeinschaft Influenza/Robert Koch-Institut: Influenza Wochenbericht KW. 15 (Weekly Influenza Report - calender week 15 (2010) (Available from: https://influenza.rki.de/Wochenberichte/2009_2010/2010-15.pdf)		Survey results on A-H1N1 vaccination uptake in Germany (Source: Walter et al. 2011: Monitoring pandemic influenza A(H1N1) vaccination coverage in Germany 2009-2010 - results from thirteen consecutive cross-sectional surveys)			Germany	No of articles per week per media form
			Calender week 2009 - 2010	Number of A/H1N1 deaths reported in Germany		Vaccine coverage survey data obtained from the RKI		Year	Calendar Week	Date (Monday of wk)	Daily newspaper	TV	Weekly news magazine	TOTAL
								2009	14	2009-03-30	0	0	2	2
								2009	15	2009-04-06	0	0	0	0
								2009	16	2009-04-13	1	0	0	1
								2009	17	2009-04-20	0	7	0	7
18	6							2009	18	2009-04-27	50	18	1	69
19	5							2009	19	2009-05-04	11	2	0	13
20	3							2009	20	2009-05-11	4	0	1	5
21	3							2009	21	2009-05-18	7	0	1	8
22	3							2009	22	2009-05-25	6	0	0	6
23	29							2009	23	2009-06-01	9	0	0	9
24	154							2009	24	2009-06-08	18	3	0	21
25	129							2009	25	2009-06-15	19	0	1	20
26	97							2009	26	2009-06-22	1	0	0	1
27	162							2009	27	2009-06-29	3	0	1	4
28	243							2009	28	2009-07-06	6	0	2	8
29	984							2009	29	2009-07-13	14	1	0	15
30	2627							2009	30	2009-07-20	18	7	1	26
31	3518							2009	31	2009-07-27	17	2	1	20
32	2637							2009	32	2009-08-03	11	5	2	18
33	2230							2009	33	2009-08-10	17	2	1	20
34	2110							2009	34	2009-08-17	11	1	0	12
35	1321							2009	35	2009-08-24	8	2	1	11
36	1051							2009	36	2009-08-31	16	0	1	17
37	829							2009	37	2009-09-07	18	1	2	21
38	750		38					2009	38	2009-09-14	5	0	1	6
39	873		39	1				2009	39	2009-09-21	7	0	0	7
40	1294	WB46 - 2009	40	0				2009	40	2009-09-28	7	0	0	7
41	1535	WB47	41	1				2009	41	2009-10-05	9	1	0	10
42	1875	WB47	42	0				2009	42	2009-10-12	7	2	0	9
43	3319	WB49	43	1				2009	43	2009-10-19	27	3	1	31
44	9435	WB50	44	5				2009	44	2009-10-26	20	4	2	26
45	23480	WB51	45	7				2009	45	2009-11-02	26	7	0	33
46	42261	WB51	46	21				2009	46	2009-11-09	23	2	1	26
47	46767	WB53	47	25		4.6		2009	47	2009-11-16	5	0	2	7
48	30494	WB53	48	29		#N/A		2009	48	2009-11-23	14	0	0	14
49	15881	WB53	49	25		6		2009	49	2009-11-30	3	0	2	5
50	9624	WB53	50	24		#N/A		2009	50	2009-12-07	6	1	0	7
51	6160	WB53	51	12		7.7		2009	51	2009-12-14	4	0	1	5
52	2182	WB53	52	14		#N/A		2009	52	2009-12-21	4	0	0	4
53	1233	WB2 - 2010	53	16		7.5		2009	53	2009-12-28	4	1	1	6
1	1088	WB2	1	16		#N/A		2010	1	2010-01-04	0	0	0	0
2	519	WB3	2	14		7.9		2010	2	2010-01-11	5	2	0	7
3	369	WB4	3	15		#N/A		2010	3	2010-01-18	3	2	1	6
4	282	WB5	4	4		7.3		2010	4	2010-01-25	1	0	0	1
5	102	WB5	5	7		#N/A		2010	5	2010-02-01	2	0	1	3
6	75	WB6	6	2		7.3		2010	6	2010-02-08	1	0	0	1
7	35	WB7	7	3		#N/A		2010	7	2010-02-15	1	0	0	1
8	69	WB8	8	3		8.7		2010	8	2010-02-22	0	0	0	0
9	43	WB9	9	2		#N/A		2010	9	2010-03-01	1	0	1	2
10	29	WB10	10	1		10.1		2010	10	2010-03-08	0	0	0	0
11	22	WB11	11	2				2010	11	2010-03-15	0	0	2	2
12	26	WB12	12	3				2010	12	2010-03-22	0	0	0	0
13	13	WB13	13					2010	13	2010-03-29	0	0	0	0
			14					2010	14	2010-04-05	1	0	0	1
									X
									X
									X
									X
									X
									27
			Total	253

## Sheet: Spain
Spain - Number of laboratory confirmed A-H1N1 cases (incidence) and deaths							Number of confirmed A/H1N1 deaths (Source: CCAES)			Spain - Media attention data - Number of articles/items per week per media form
Week	Spanish sentinel detections	non sentinel detections	Total		Number of deaths per week according to Daily reports of ECDC, verified by rtv.es (http://www.rtve.es/noticias/20090822/cronologia-fallecidos-gripe-h1n1-espana/289769.shtml, assessed 13.06.2014)		Week	Number of deaths per week - Data obtained by email from Centro de Coordinación de Alertas y Emergencias Sanitarias (CCAES)		Year	Calendar Week	Date (Monday of wk)	Daily newspaper	TV	Weekly news magazine	TOTAL
14					0					2009	14	2009-03-30	0	0	0	0
15					0					2009	15	2009-04-06	0	0	0	0
16					0					2009	16	2009-04-13	0	0	0	0
17					0					2009	17	2009-04-20	4	18	0	22
18					0					2009	18	2009-04-27	63	20	0	83
19	0	3	3		0					2009	19	2009-05-04	53	5	0	58
20	0	1	1		0					2009	20	2009-05-11	19	0	0	19
21	0	4	4		0					2009	21	2009-05-18	20	2	0	22
22	1	9	10		0					2009	22	2009-05-25	11	0	0	11
23	2	0	2		0					2009	23	2009-06-01	21	0	0	21
24	8	6	14		0					2009	24	2009-06-08	15	0	0	15
25	12	7	19		0					2009	25	2009-06-15	10	0	0	10
26	16	34	50		0					2009	26	2009-06-22	0	0	3	3
27	21	101	122		1		27	1		2009	27	2009-06-29	3	4	3	10
28	72	158	230		1		28	1		2009	28	2009-07-06	6	1	2	9
29	94	229	323		2		29	2		2009	29	2009-07-13	4	2	1	7
30	69	106	175		0		30	1		2009	30	2009-07-20	0	3	1	4
31	63	85	148		2		31	2		2009	31	2009-07-27	0	2	0	2
32	59	47	106		2		32	1		2009	32	2009-08-03	6	4	0	10
33	64	70	134		2		33	7		2009	33	2009-08-10	4	0	0	4
34	115	94	209		2		34	5		2009	34	2009-08-17	11	3	0	14
35	72	86	158		8		35	6		2009	35	2009-08-24	20	8	0	28
36	56	55	111		3		36	3		2009	36	2009-08-31	23	6	0	29
37	66	49	115		0		37	5		2009	37	2009-09-07	4	1	0	5
38	109	66	175		9		38	9		2009	38	2009-09-14	8	0	0	8
39	139	83	222		4		39	1		2009	39	2009-09-21	9	0	0	9
40	209	112	321		6		40	2		2009	40	2009-09-28	5	1	0	6
41	182	125	307		1		41	6		2009	41	2009-10-05	3	1	0	4
42	350	202	552		2		42	8		2009	42	2009-10-12	8	2	0	10
43	529	493	1022		9		43	8		2009	43	2009-10-19	9	2	1	12
44	482	498	980		0		44	7		2009	44	2009-10-26	5	3	0	8
45	496	605	1101		19		45	21		2009	45	2009-11-02	4	0	0	4
46	484	767	1251		15		46	27		2009	46	2009-11-09	13	9	1	23
47	303	585	888		27		47	28		2009	47	2009-11-16	11	8	0	19
48	215	378	593		20		48	49		2009	48	2009-11-23	4	0	0	4
49	63	234	297		34		49	33		2009	49	2009-11-30	7	4	0	11
50	72	153	225		0		50	28		2009	50	2009-12-07	1	0	0	1
51	38	84	122		63		51	21		2009	51	2009-12-14	3	0	0	3
52	10	53	63		24		52	16		2009	52	2009-12-21	5	0	0	5
53			23		15		53	13		2009	53	2009-12-28	4	0	0	4
1	8	38	23		0		1	9		2010	1	2010-01-04	1	0	1	1
2	8	14	22		0		2	12		2010	2	2010-01-11	3	1	4	4
3	1	5	6		0		3	4		2010	3	2010-01-18	2	0	2	2
4	5	2	7				4	1		2010	4	2010-01-25	1	0	1	1
5	1	1	2				5	3		2010	5	2010-02-01	1	0	1	1
6	1	1	2		271	Total (only until (week 3) of 2010)	6	2		2010	6	2010-02-08	0	0	0	0
7	0	3	3				7	1		2010	7	2010-02-15	3	0	3	3
8	1	0	1				8	0		2010	8	2010-02-22	3	0	3	3
9	1	0	1				9	0		2010	9	2010-03-01	1	0	1	1
10	1	1	2				10	1		2010	10	2010-03-08	0	0	0	0
11	1	2	3							2010	11	2010-03-15	0	0	0	0
12	3	0	3							2010	12	2010-03-22	1	0	1	1
13	0	1	1							2010	13	2010-03-29	3	0	3	3
14	0	0	0							2010	14	2010-04-05	2	0	2	2
15	0	0	0
16	0	6	6
17	1	0	1
18	0	0	0
19	1	2	3
20	0	0	0
X
X
X
27
								344
Total	4504	5658	10162
Source: VIGILANCIA DE LA GRIPE EN ESPAÑA. Evolución de la gripe pandémica por AnH1N1. (Desde la semana 20/2009 hasta la semana 20/2010
Note (for individual number of cases per week): reference week 19-39 = weekly reports week 39 (2009)
reference week 40-53= weekly report week 15 (2010)
reference week 1-20= weekly report week 20 (2010)

## Sheet: UK
United Kingdom - Number of laboratory confirmed A-H1N1 cases (incidence) and deaths												United Kingdom: Vaccine uptake in %: in under 65 clinical risk groups			United Kingdom - Media attention data - Number of news articles per week (Media data subset from Hilton and Hunt (2011))
Week	New cases per week UK (Health Protection Agency. Available from: http://www.hpa.org.uk/Topics/InfectiousDiseases/InfectionsAZ/PandemicInfluenza/H1N1PandemicArchive/SIEpidemiologicalData/SIEpidemiologicalReportsArchive/influswarchiveweeklyepireports/	Total number UK	New cases per week England	Total number England	Estimated cases in England	Estimates lower limit	Estimates upper limit		Week	Number of fatal cases: Pebody et al. 2010. Available from: http://www.eurosurveillance.org/images/dynamic/EE/V15N20/art19571.pdf			H1N1 vaccine uptake (%) in clinical priority groups for 2009/2010. (Sethi & Pebody (2010): Pandemic H1N1 (Swine) Influenza Uptake amongst Patient Groups in Primary Care in England 2009/10. Graph 1, Page 18)		Media analysis data subset obtained from Hilton and Hunt (2011): includes 4 papers - The Guardian, The Sun, The Dailey Mail&Mail on Sunday and The Daily Telegraph&Sunday Telegraph (Source - with full media set: Hilton &Hunt (2011). UK newspapers' representations of the 2009–10 outbreak of swine flu: one health scare not over-hyped by the media?. Journal of epidemiology and community Health, 65(10…	Calendar week (2009/2010)	Total number of articles in the four newspapers per calendar week
																12	1
																13	0
14									14							14	0
15									15							15	0
16									16							16	0
17									17							17	2
18	15								18							18	184
19	32								19							19	68
20	40								20							20	26
21	35	122							21							21	12
22	63	185		171					22							22	18
23	196	381	142	313					23							23	23
24	369	750	164	477					24	1						24	25
25	832	1582	585	1062					25	0						25	34
26	1672	3254	1480	2542					26	2						26	15
27	3675	6929	3162	5704					27	9						27	41
28	2789	9718	2500	8204					28	6						28	23
29	931	10649	681	8885	100000				29	8						29	85
30	510	11159	664	9549	110000	60000	160000		30	8						30	109
31	705	11864	597	10146	30000	15000	85000		31	12						31	48
32	397	12261	324	10470	25000	15000	60000		32	9						32	40
33	459	12720	361	10831	11000	6000	25000		33	7						33	39
34	237	12957	154	10985	5000	3000	12000		34	7						34	28
35	138	13095	76	11061	4500	2500	10000		35	3						35	15
36	97	13192	55	11116	3000	1500	6500		36	1						36	22
37	130	13322	39	11155	5000	3000	11000		37	2						37	22
38	149	13471	73	11228	9000	5000	20000		38	2						38	19
39	299	13770	103	11331	14000	7000	30000		39	4						39	17
40	344	14114	179	11510	18000	9000	38000		40	8						40	10
41	455	14569	189	11699	27000	13000	58000		41	17						41	18
42	987	15556	463	12162	53000	27000	115000		42	15						42	16
43	1389	16945	822	12984	78000	39000	169000		43	18			0			43	26
44	1678	18623	852	13836	84000	42000	181000		44	39			1			44	28
45	2024	20647	1119	14955	64000	32000	140000		45	34			2			45	22
46	1693	22340	939	15894	53000	26000	114000		46	40			6			46	10
47	1422	23762	781	16675	46000	23000	99000		47	25			11			47	17
48	1380	25142	909	17584	22000	11000	47000		48	29			18			48	10
49	968	26110	605	18189	11000	6000	24000		49	18			24			49	12
50	783	26893	533	18722	9000	4500	19000		50	22			28			50	11
51	571	27464	424	19146	6000	3000	13000		51	15			31			51	7
52	362	27826	324	19470					52	19			32			52	3
53	309	28135	243	19713					53	13			32			53	4
1	321	28456	282	19995					1	14			32			1	8
2	234	28690	174	20169					2	11			34			2	11
3	133	28823	103	20272					3	8			34			3	4
4	101	28924	77	20349					4	2			35			4	3
5	49	28973	28	20377					5	1			35			5	4
6									6	6			35			6	0
7	98	29071		20458					7	1			35			7	1
8									8				35			8	1
9	65	29136		20511					9				35			9	0
10									10				35			10	0
11	26	29162		20533					11				35			11	0
12									12				35.4			12	0
13	32	29194		20565					13							13	0
14									14							14	0
X									X							X
X									X							X
X									X							X
X									X							X
X									X							X
27									27							27
	29194									436							1142
